# Supplementary material for: Physical Mapping of the Anopheles (Nyssorhynchus) darlingi Genomic Scaffolds
Source: Insects. 2021 Feb 15;12(2):164. doi: 10.3390/insects12020164 (PMC7918962; doi:10.3390/insects12020164)
Supplement: Supplementary file 1 [file insects-12-00164-s001.zip]

Archive with 5 entries (4 files):
- insects-1058945-ffsup/
- insects-1058945-ffsup/Supplementary Document 1.pdf
- insects-1058945-ffsup/Supplementary Table 1.pdf
- insects-1058945-ffsup/Supplementary Table 2.pdf
- insects-1058945-ffsup/Supplementary Table 3.pdf
